# Supplementary material for: Valve Type and Operative Risks in Surgical Explantation of Transcatheter Aortic Valves: A Systematic Review and Meta-Analysis
Source: J Clin Med. 2024 Feb 23;13(5):1262. doi: 10.3390/jcm13051262 (PMC10932147; doi:10.3390/jcm13051262)
Supplement: Supplementary file 1 [file jcm-13-01262-s001.zip]

Archive with 1 entries (1 files):
- jcm-2870073-supplementary.pdf
